# Supplementary material for: Vaccination Coverage and Associated Factors of COVID-19 Uptake in Adult Primary Health Care Users in Greece
Source: Healthcare (Basel). 2023 Jan 24;11(3):341. doi: 10.3390/healthcare11030341 (PMC9914444; doi:10.3390/healthcare11030341)
Supplement: Supplementary file 1 [file healthcare-11-00341-s001.zip]

Archive with 1 entries (1 files):
- healthcare-2162501-supplementary.pdf
